# Supplementary material for: Two new genera, Hoffmannanthus and Jeffreycia, mostly from East Africa (Erlangeinae, Vernonieae, Asteraceae)
Source: PhytoKeys. 2014 Jul 18;(39):49–64. doi: 10.3897/phytokeys.39.7624 (PMC4152891; doi:10.3897/phytokeys.39.7624)
Supplement: XML Treatment for Hoffmannanthus [file phytokeys.39.7624-treatment1.xml]

<!DOCTYPE tp:taxon-treatment
  PUBLIC "-//TaxonX//DTD Taxonomic Treatment Publishing DTD v0 20100105//EN" "tax-treatment-NSO.dtd">
<tp:taxon-treatment xmlns:tp="http://www.plazi.org/taxpub"><tp:treatment-meta><kwd-group><label>Taxon classification</label><kwd><named-content content-type="kingdom">Plantae</named-content></kwd><kwd><named-content content-type="order">Asterales</named-content></kwd><kwd><named-content content-type="family">Asteraceae</named-content></kwd></kwd-group><mixed-citation publication-type="journal"><person-group><name><surname>Robinson</surname><given-names>Harold</given-names></name><name><surname>Keeley</surname><given-names>Sterling C.</given-names></name><name><surname>Skvarla</surname><given-names>John J.</given-names></name><name><surname>Chan</surname><given-names>Raymund</given-names></name></person-group><article-title>Two new genera, <italic>Hoffmannanthus</italic> and <italic>Jeffreycia</italic>, mostly from East Africa (Erlangeinae, Vernonieae, Asteraceae)</article-title><source>PhytoKeys</source><day>18</day><month>7</month><year>2014</year><volume>2014</volume><issue>39</issue><fpage>49</fpage><lpage>64</lpage><pub-id pub-id-type="doi">10.3897/phytokeys.39.7624</pub-id></mixed-citation></tp:treatment-meta><tp:nomenclature><tp:taxon-name>
                        <tp:taxon-name-part taxon-name-part-type="genus">Hoffmannanthus</tp:taxon-name-part>
                        <object-id xmlns:xlink="http://www.w3.org/1999/xlink" xlink:type="simple">urn:lsid:ipni.org:names:77140770-1</object-id>
                    </tp:taxon-name><tp:taxon-authority>H. Rob., S.C. Keeley &amp; Skvarla</tp:taxon-authority><tp:taxon-status xmlns:xlink="http://www.w3.org/1999/xlink" xlink:type="simple">gen. nov.</tp:taxon-status></tp:nomenclature><tp:treatment-sec sec-type="Type"><title>Type.</title><p><italic><tp:taxon-name>Vernonia brachycalyx</tp:taxon-name></italic> O. Hoffm.</p><p>Scrambling shrubs; stems slender with solid pith, somewhat deflected at nodes in upper part of vegetative plant and in inflorescence; hairs of stems L-shaped, with long, multicellular, uniseriate stalk and elongate, horizontal cap cell mounted near one end. Leaves alternate, petioles slender and 7–15 mm long below basal acumination of blade; blades ovate, 6–7 times longer than petiole, 5–10 cm long, 1.5–5.0 cm wide, base broadly obtuse to short-acute, narrowly acuminate at petiole, margins remotely denticulate to nearly entire, apex scarcely to gradually acuminate, surfaces pilosulous and <!--PageBreak-->with glandular dots, hairs sparser above, dense on larger veins; secondary veins pinnate, with ca. 6 weak secondary veins on each side of midrib, spreading at ca. 40-45° angles. Inflorescences broadly corymbiform, with branches elongate, mostly with small or insignificant bracteoles at bases; peduncles 2–30 mm long. Heads campanulate; involucre much shorter than florets at maturity; involucral bracts in 2–3 series, persistent, oblong-lanceolate, with acute to short-acuminate tips, puberulous outside, pale at base, midvein broadly greenish, percurrent at tip, lateral margins thinly membranous; receptacle scarcely convex, epaleate, epilose. Florets ca. 15 in a head, homogamous, bisexual; corollas violet to purple, narrowly funnelform, with long basal tube, throat short, lobes narrowly oblong-lanceolate, with glandular dots outside; anthers with triangular apical appendages; base of style slightly enlarged, style shaft glabrous, sweeping hairs on style branches elongate with rounded or blunt tips. Achenes 5-angled, with some glandular dots and short setulae, surface with sparse idioblasts and inner layer with small subquadrate or rounded raphids; pappus pale to sordid or rufous, 2 series, inner pappus of many capillary bristles that are slightly broader in distal half, outer pappus of short narrow scales. Pollen grains 40 µm in diam., Type A, sublophate. 2n = 20 (<xref ref-type="bibr" rid="B12">Jones 1982</xref>, as <italic><tp:taxon-name>Vernonia brachycalyx</tp:taxon-name></italic>).</p></tp:treatment-sec><tp:treatment-sec sec-type="Etymology"><title>Etymology.</title><p>The name <italic><tp:taxon-name>Hoffmannanthus</tp:taxon-name></italic> is considered appropriate, since both of the older species names featured here were published by <xref ref-type="bibr" rid="B7">Hoffmann (1894</xref>, <xref ref-type="bibr" rid="B8">1895</xref>).</p></tp:treatment-sec><tp:treatment-sec sec-type="Number of species"><title>Number of species.</title><p>The genus contains the single species.</p></tp:treatment-sec><ref-list><ref id="B12"><mixed-citation xmlns:xlink="http://www.w3.org/1999/xlink" xlink:type="simple"><person-group><name name-style="western"><surname>Jones</surname><given-names>SB</given-names></name></person-group> (<year>1982</year>) <article-title>IOPB Chromosome Numbers Reports LXXIV.</article-title><source>Taxon</source><volume>31</volume>: <fpage>126</fpage>–<lpage>127</lpage>.</mixed-citation></ref><ref id="B7"><mixed-citation xmlns:xlink="http://www.w3.org/1999/xlink" xlink:type="simple"><person-group><name name-style="western"><surname>Hoffmann</surname><given-names>O</given-names></name></person-group> (<year>1894</year>) <article-title>Compositae africanae. II.</article-title><source>Botanische Jahrbücher für Systematik, Pflanzengeschichte und Pflanzengeographie</source><volume>20</volume>: <fpage>219</fpage>–<lpage>237</lpage>.</mixed-citation></ref><ref id="B8"><mixed-citation xmlns:xlink="http://www.w3.org/1999/xlink" xlink:type="simple"><person-group><name name-style="western"><surname>Hoffmann</surname><given-names>O</given-names></name></person-group> (<year>1895</year>) <article-title>Compositae.</article-title> In: <person-group><name name-style="western"><surname>Engler</surname><given-names>A</given-names></name></person-group> (<role>Ed</role>) <source>Die Pflanzenwelt Ost-Afrikas und der Nachbargebiete</source>, <volume>vol. C</volume>. <publisher-name>D. Reimer</publisher-name>, <publisher-loc>Berlin</publisher-loc>, <fpage>402</fpage>–<lpage>422</lpage>.</mixed-citation></ref></ref-list></tp:taxon-treatment>
