# Supplementary material for: Two new genera, Hoffmannanthus and Jeffreycia, mostly from East Africa (Erlangeinae, Vernonieae, Asteraceae)
Source: PhytoKeys. 2014 Jul 18;(39):49–64. doi: 10.3897/phytokeys.39.7624 (PMC4152891; doi:10.3897/phytokeys.39.7624)
Supplement: XML Treatment for Hoffmannanthus abbotianus [file phytokeys.39.7624-treatment2.xml]

<!DOCTYPE tp:taxon-treatment
  PUBLIC "-//TaxonX//DTD Taxonomic Treatment Publishing DTD v0 20100105//EN" "tax-treatment-NSO.dtd">
<tp:taxon-treatment xmlns:tp="http://www.plazi.org/taxpub"><tp:treatment-meta><kwd-group><label>Taxon classification</label><kwd><named-content content-type="kingdom">Plantae</named-content></kwd><kwd><named-content content-type="order">Asterales</named-content></kwd><kwd><named-content content-type="family">Asteraceae</named-content></kwd></kwd-group><mixed-citation publication-type="journal"><person-group><name><surname>Robinson</surname><given-names>Harold</given-names></name><name><surname>Keeley</surname><given-names>Sterling C.</given-names></name><name><surname>Skvarla</surname><given-names>John J.</given-names></name><name><surname>Chan</surname><given-names>Raymund</given-names></name></person-group><article-title>Two new genera, <italic>Hoffmannanthus</italic> and <italic>Jeffreycia</italic>, mostly from East Africa (Erlangeinae, Vernonieae, Asteraceae)</article-title><source>PhytoKeys</source><day>18</day><month>7</month><year>2014</year><volume>2014</volume><issue>39</issue><fpage>49</fpage><lpage>64</lpage><pub-id pub-id-type="doi">10.3897/phytokeys.39.7624</pub-id></mixed-citation></tp:treatment-meta><tp:nomenclature><tp:taxon-name>
                        <tp:taxon-name-part taxon-name-part-type="genus">Hoffmannanthus</tp:taxon-name-part>
                        <tp:taxon-name-part taxon-name-part-type="species">abbotianus</tp:taxon-name-part>
                        <object-id xmlns:xlink="http://www.w3.org/1999/xlink" xlink:type="simple">urn:lsid:ipni.org:names:77140772-1</object-id>
                    </tp:taxon-name><tp:taxon-authority>(O. Hoffm.) H. Rob., S.C. Keeley &amp; Skvarla</tp:taxon-authority><tp:taxon-status xmlns:xlink="http://www.w3.org/1999/xlink" xlink:type="simple">comb. nov.</tp:taxon-status><tp:nomenclature-citation-list><tp:nomenclature-citation><tp:taxon-name>Vernonia abbotiana</tp:taxon-name><comment> O. Hoffm., Bot. Jahrb. Syst. 20: 221. 1894. Type: Tanzania, Kilimandjaro, <italic>Abbot 1890</italic> (holotype B destroyed). Neotype (selected here): Tanzania, Kwa Mshusa, May 1893, <italic>Holst 9096</italic> (US, lectotype of <italic><tp:taxon-name>Vernonia brachycalyx</tp:taxon-name></italic> O. Hoffm.).</comment></tp:nomenclature-citation><tp:nomenclature-citation><tp:taxon-name>Vernonia brachycalyx</tp:taxon-name><comment> O. Hoffm. in Engler, Pflanzenw. Ost-Afr. C: 405. 1895. Type: Tanzania Kwa Mshusa, <italic>Holst 9096</italic> (syntype B destroyed; lectotype US, selected here, isolectotypes BM, K).</comment></tp:nomenclature-citation><tp:nomenclature-citation><tp:taxon-name>Vernonia meiocalyx</tp:taxon-name><comment> S. Moore, J. Bot. 38: 155. 1900. Type: Kenya, <italic>Delamere s.n.</italic> (syntypes BM).</comment></tp:nomenclature-citation><tp:nomenclature-citation><tp:taxon-name>Vernonia hoffmanniana</tp:taxon-name><comment> S. Moore, J. Bot. 38: 156. 1900, nom. nud.</comment></tp:nomenclature-citation><tp:nomenclature-citation><tp:taxon-name>Vernonia jodopappa</tp:taxon-name><comment> Chiov., Racc. Bot. Miss. Concol.: 60. 1935, nom. illeg., non Sch. Bip. 1845. <italic><tp:taxon-name>Vernonia jodopapposa</tp:taxon-name></italic> Lanza, Miss. Biol. Borana, Racc. Bot. Angiosp.-Gymnosp.: 244. 1939. Type: Kenya, Nyeri, <italic>Balbo 428</italic> (holotype TOM, isotype FI).</comment></tp:nomenclature-citation></tp:nomenclature-citation-list></tp:nomenclature><tp:treatment-sec sec-type="Distribution"><title>Distribution.</title><p>The species occurs from Ethiopia, Congo and Uganda in the north to Angola, Malawi and Zambia to the south.</p></tp:treatment-sec><tp:treatment-sec sec-type="Notes"><title>Notes.</title><p>The type specimen of <!--PageBreak--><italic><tp:taxon-name>Vernonia abbotiana</tp:taxon-name></italic> O. Hoffm. was destroyed in Berlin during the Second World War, and the species was treated by <xref ref-type="bibr" rid="B10">Jeffrey (1988)</xref> as one of group titled, “taxa insufficiently known”. No duplicates of the type are known. Nevertheless, a specimen, <italic>A. Peter OI 119</italic>, from Tanzania, Usambara, collected May 25, 1914, identified as <italic><tp:taxon-name>Vernonia abbotiana</tp:taxon-name></italic>, was deposited in the US. National Herbarium. Although not a type, the specimen led to a careful comparison with the original description of the species (<xref ref-type="bibr" rid="B7">Hoffmann 1894</xref>). The specimen was finally recognized as a <italic><tp:taxon-name>Vernonia brachycalyx</tp:taxon-name></italic> with unusually long peduncles, but almost certainly fitting the description of <italic><tp:taxon-name>Vernonia abbotiana</tp:taxon-name></italic> in all details except the peduncles and the supposedly deciduous inner involucral bracts. The inner involucral bracts of <italic><tp:taxon-name>Vernonia brachycalyx</tp:taxon-name></italic> are not deciduous, but the involucre is short, giving the appearance of a missing inner series. As for the density of the inflorescence in <italic><tp:taxon-name>Vernonia abbottiana</tp:taxon-name></italic>, the original author, <xref ref-type="bibr" rid="B7">Hoffmann (1894)</xref> compared his species with <italic><tp:taxon-name>Vernonia livingstoniana</tp:taxon-name></italic> Oliv. &amp; Hiern, which is a synonym of <italic><tp:taxon-name>Gymnanthemum thomsonianum</tp:taxon-name></italic> (Oliv. &amp; Hiern) H. Rob. The latter species is not a close relative, but the reference to it in the original description indicates the kind of dense inflorescence. Such a dense inflorescence is unlike that in the Peter specimen, but it is very like typical material of <italic><tp:taxon-name>Vernonia brachycalyx</tp:taxon-name></italic> with which the Peter specimen is now identified. The identification might never have been made without the advent of the Peter specimen, but names such as <italic><tp:taxon-name>Vernonia abbotiana</tp:taxon-name></italic>, dating from comparatively early in the study of tropical Africa, do need to have their identity resolved by some means, in this case by neotypification. Personally, there is no doubt of the identification provided here, and a neotype, that is an isolectotype of <italic><tp:taxon-name>Vernonia brachycalyx</tp:taxon-name></italic> at the US National Herbarium is selected (<xref ref-type="fig" rid="F6">Fig. 6</xref>), a specimen that matches the denser form of the inflorescence that is indicated by <xref ref-type="bibr" rid="B7">Hoffmann (1894)</xref>.</p><fig id="F6" position="float" orientation="portrait"><label>Figure 6.</label><caption><p>Neotype of <italic><tp:taxon-name>Vernonia abbotiana</tp:taxon-name></italic> O. Hoffm. and lectotype of <italic><tp:taxon-name>Vernonia brachycalyx</tp:taxon-name></italic> O. Hoffm.</p></caption><graphic xmlns:xlink="http://www.w3.org/1999/xlink" xlink:href="phytokeys-039-049-g006.jpg" position="float" orientation="portrait" xlink:type="simple"/></fig></tp:treatment-sec><ref-list><ref id="B10"><mixed-citation xmlns:xlink="http://www.w3.org/1999/xlink" xlink:type="simple"><person-group><name name-style="western"><surname>Jeffrey</surname><given-names>C</given-names></name></person-group> (<year>1988</year>) <article-title>The Vernonieae in East Tropical Africa (Notes on Compositae V).</article-title><source>Kew Bulletin</source><volume>43</volume>(<issue>2</issue>): <fpage>195</fpage>–<lpage>277</lpage>. doi: <ext-link ext-link-type="doi" xlink:href="10.2307/4113734" xlink:type="simple">10.2307/4113734</ext-link></mixed-citation></ref><ref id="B7"><mixed-citation xmlns:xlink="http://www.w3.org/1999/xlink" xlink:type="simple"><person-group><name name-style="western"><surname>Hoffmann</surname><given-names>O</given-names></name></person-group> (<year>1894</year>) <article-title>Compositae africanae. II.</article-title><source>Botanische Jahrbücher für Systematik, Pflanzengeschichte und Pflanzengeographie</source><volume>20</volume>: <fpage>219</fpage>–<lpage>237</lpage>.</mixed-citation></ref></ref-list></tp:taxon-treatment>
