# Supplementary material for: Two new genera, Hoffmannanthus and Jeffreycia, mostly from East Africa (Erlangeinae, Vernonieae, Asteraceae)
Source: PhytoKeys. 2014 Jul 18;(39):49–64. doi: 10.3897/phytokeys.39.7624 (PMC4152891; doi:10.3897/phytokeys.39.7624)
Supplement: XML Treatment for Jeffreycia amaniensis [file phytokeys.39.7624-treatment4.xml]

<!DOCTYPE tp:taxon-treatment
  PUBLIC "-//TaxonX//DTD Taxonomic Treatment Publishing DTD v0 20100105//EN" "tax-treatment-NSO.dtd">
<tp:taxon-treatment xmlns:tp="http://www.plazi.org/taxpub"><tp:treatment-meta><kwd-group><label>Taxon classification</label><kwd><named-content content-type="kingdom">Plantae</named-content></kwd><kwd><named-content content-type="order">Asterales</named-content></kwd><kwd><named-content content-type="family">Asteraceae</named-content></kwd></kwd-group><mixed-citation publication-type="journal"><person-group><name><surname>Robinson</surname><given-names>Harold</given-names></name><name><surname>Keeley</surname><given-names>Sterling C.</given-names></name><name><surname>Skvarla</surname><given-names>John J.</given-names></name><name><surname>Chan</surname><given-names>Raymund</given-names></name></person-group><article-title>Two new genera, <italic>Hoffmannanthus</italic> and <italic>Jeffreycia</italic>, mostly from East Africa (Erlangeinae, Vernonieae, Asteraceae)</article-title><source>PhytoKeys</source><day>18</day><month>7</month><year>2014</year><volume>2014</volume><issue>39</issue><fpage>49</fpage><lpage>64</lpage><pub-id pub-id-type="doi">10.3897/phytokeys.39.7624</pub-id></mixed-citation></tp:treatment-meta><tp:nomenclature><tp:taxon-name>
                        <tp:taxon-name-part taxon-name-part-type="genus">Jeffreycia</tp:taxon-name-part>
                        <tp:taxon-name-part taxon-name-part-type="species">amaniensis</tp:taxon-name-part>
                        <object-id xmlns:xlink="http://www.w3.org/1999/xlink" xlink:type="simple">urn:lsid:ipni.org:names:77140773-1</object-id>
                    </tp:taxon-name><tp:taxon-authority>(Muschl.) H. Rob., S.C. Keeley &amp; Skvarla</tp:taxon-authority><tp:taxon-status xmlns:xlink="http://www.w3.org/1999/xlink" xlink:type="simple">comb. nov.</tp:taxon-status><tp:nomenclature-citation-list><tp:nomenclature-citation><tp:taxon-name>Vernonia amaniensis</tp:taxon-name><comment> Muschl., Bot. Jahrb. Syst. 46: 78. 1911. Type: Tanzania, Amani, <italic>Zimmerman &amp; Warnecke 90</italic> (B destroyed, isotypes BM, K).</comment></tp:nomenclature-citation></tp:nomenclature-citation-list></tp:nomenclature><tp:treatment-sec sec-type="Distribution"><title>Distribution.</title><p>Tanzania.</p><!--PageBreak--></tp:treatment-sec></tp:taxon-treatment>
